# Supplementary material for: Effects of Dysbiosis and Dietary Manipulation on the Digestive Microbiota of a Detritivorous Arthropod
Source: Microorganisms. 2021 Jan 11;9(1):148. doi: 10.3390/microorganisms9010148 (PMC7826753; doi:10.3390/microorganisms9010148)
Supplement: Supplementary file 1 [file microorganisms-09-00148-s001.zip]

Archive with 5 entries (5 files):
- Additionnal_file_1.xlsx
- Additionnal_file_2.pdf
- Additionnal_file_3.pdf
- Additionnal_file_4.xlsx
- Additionnal_file_5.pdf
