# Supplementary material for: Effects of Dysbiosis and Dietary Manipulation on the Digestive Microbiota of a Detritivorous Arthropod
Source: Microorganisms. 2021 Jan 11;9(1):148. doi: 10.3390/microorganisms9010148 (PMC7826753; doi:10.3390/microorganisms9010148)
Supplement: Supplementary file 1 [file microorganisms-09-00148-s001.zip › Additionnal_file_1.xlsx]

## Sheet: sample_metadata
Sample	Tissue	Diet	Time_days	Sexe	#Reads
FCN	Caeca	NA	0	Female	15282
FCT0	Caeca	NA	30	Female	7500
FCT1C1	Caeca	Starvation	45	Female	47504
FCT1C2	Caeca	D1	45	Female	17414
FCT1C3	Caeca	D2	45	Female	28832
FCT1C4	Caeca	D3	45	Female	17552
FCT2C1	Caeca	Starvation	60	Female	33120
FCT2C2	Caeca	D1	60	Female	14124
FCT2C3	Caeca	D2	60	Female	20386
FCT2C4	Caeca	D3	60	Female	28714
FCT3C1	Caeca	Starvation	90	Female	6672
FCT3C2	Caeca	D1	90	Female	53704
FCT3C3	Caeca	D2	90	Female	22806
FCT3C4	Caeca	D3	90	Female	16982
FCT4C1	Caeca	Starvation	120	Female	21050
FCT4C2	Caeca	D1	120	Female	37832
FCT4C3	Caeca	D2	120	Female	29040
FCT4C4	Caeca	D3	120	Female	26402
FHGN	Hindgut	NA	0	Female	48
FHGT0	Hindgut	NA	30	Female	12524
FHGT1C1	Hindgut	Starvation	45	Female	45150
FHGT1C2	Hindgut	D1	45	Female	30550
FHGT1C3	Hindgut	D2	45	Female	11824
FHGT1C4	Hindgut	D3	45	Female	10594
FHGT2C1	Hindgut	Starvation	60	Female	12974
FHGT2C2	Hindgut	D1	60	Female	32154
FHGT2C3	Hindgut	D2	60	Female	67674
FHGT2C4	Hindgut	D3	60	Female	11332
FHGT3C1	Hindgut	Starvation	90	Female	49438
FHGT3C2	Hindgut	D1	90	Female	6070
FHGT3C3	Hindgut	D2	90	Female	26076
FHGT3C4	Hindgut	D3	90	Female	36178
FHGT4C1	Hindgut	Starvation	120	Female	22200
FHGT4C2	Hindgut	D1	120	Female	6384
FHGT4C3	Hindgut	D2	120	Female	40458
FHGT4C4	Hindgut	D3	120	Female	16966
MCN	Caeca	NA	0	Male	35970
MCT0	Caeca	NA	30	Male	20746
MCT1C1	Caeca	Starvation	45	Male	27230
MCT1C2	Caeca	D1	45	Male	38964
MCT1C3	Caeca	D2	45	Male	25748
MCT1C4	Caeca	D3	45	Male	31738
MCT2C1	Caeca	Starvation	60	Male	5968
MCT2C2	Caeca	D1	60	Male	19632
MCT2C3	Caeca	D2	60	Male	44344
MCT2C4	Caeca	D3	60	Male	25088
MCT3C1	Caeca	Starvation	90	Male	25794
MCT3C2	Caeca	D1	90	Male	10502
MCT3C3	Caeca	D2	90	Male	35042
MCT3C4	Caeca	D3	90	Male	4622
MCT4C1	Caeca	Starvation	120	Male	53042
MCT4C2	Caeca	D1	120	Male	82
MCT4C3	Caeca	D2	120	Male	25432
MCT4C4	Caeca	D3	120	Male	5160
MHGN	Hindgut	NA	0	Male	48034
MHGT0	Hindgut	NA	30	Male	17930
MHGT1C1	Hindgut	Starvation	45	Male	60624
MHGT1C2	Hindgut	D1	45	Male	66030
MHGT1C3	Hindgut	D2	45	Male	17060
MHGT1C4	Hindgut	D3	45	Male	38664
MHGT2C1	Hindgut	Starvation	60	Male	35620
MHGT2C2	Hindgut	D1	60	Male	43076
MHGT2C3	Hindgut	D2	60	Male	23646
MHGT2C4	Hindgut	D3	60	Male	17660
MHGT3C1	Hindgut	Starvation	90	Male	43442
MHGT3C2	Hindgut	D1	90	Male	16148
MHGT3C3	Hindgut	D2	90	Male	19688
MHGT3C4	Hindgut	D3	90	Male	60672
MHGT4C1	Hindgut	Starvation	120	Male	24828
MHGT4C2	Hindgut	D1	120	Male	36692
MHGT4C3	Hindgut	D2	120	Male	23250
MHGT4C4	Hindgut	D3	120	Male	22978
