# Supplementary material for: Effects of Dysbiosis and Dietary Manipulation on the Digestive Microbiota of a Detritivorous Arthropod
Source: Microorganisms. 2021 Jan 11;9(1):148. doi: 10.3390/microorganisms9010148 (PMC7826753; doi:10.3390/microorganisms9010148)
Supplement: Supplementary file 1 [file microorganisms-09-00148-s001.zip › Additionnal_file_4.xlsx]

## Sheet: path_abun_unstrat
KEGG_Orthology	Class	Pathway	FCN	FCT0	FCT1C1	FCT1C2	FCT1C3	FCT1C4	FCT2C1	FCT2C2	FCT2C3	FCT2C4	FCT3C1	FCT3C2	FCT3C3	FCT3C4	FCT4C1	FCT4C2	FCT4C3	FCT4C4	FHGN	FHGT0	FHGT1C1	FHGT1C2	FHGT1C3	FHGT1C4	FHGT2C1	FHGT2C2	FHGT2C3	FHGT2C4	FHGT3C1	FHGT3C2	FHGT3C3	FHGT3C4	FHGT4C1	FHGT4C2	FHGT4C3	FHGT4C4	MCN	MCT0	MCT1C1	MCT1C2	MCT1C3	MCT1C4	MCT2C1	MCT2C2	MCT2C3	MCT2C4	MCT3C1
ko00250	Metabolism	Amino acid metabolism	2236.15	1858.37	3343.63	4148.19	7865.41	3826.37	6176.64	3412.33	3694.78	5154.21	1132.44	11999.1	4826.3	2931.7	4621.48	10455.7	6581.33	3822.67	0	5004.89	4812.07	1865.87	2557.96	1797.31	1251.48	4870.02	4886.92	3464.52	6162.51	714.407	5321.94	9181.46	2805.41	1443.78	5544.52	1500.83	0	6512.48	7151.19	9450.07	5028.15	7656.89	850.37	4386.67	12238.8	5938.35	5942.37
ko00260	Metabolism	Amino acid metabolism	1561.29	1291.29	2479.62	2888.94	6342.18	2658.88	4294.95	2798.47	2568.3	3581.99	786.882	8351.35	3355.47	2037.47	3214.29	7265.18	4573.06	2657.82	0	4689	4277.26	1360.53	2395.09	1528.07	1192.29	4112.7	4560.69	3239.35	5670.21	696.823	4147.41	8551.4	2134.07	1038	5142.44	1369.71	5800.24	6025.53	4973.15	6567.06	3493.82	5320.41	590.882	3061.12	8504.18	4165.37	4172.47
ko00270	Metabolism	Amino acid metabolism	1825.94	1520.48	2711.94	3390.79	6010.18	3129.82	5051.85	2556.85	3023.5	4216.93	926.545	9812.94	3948.36	2398.79	3779.85	8554.67	5384.73	3127.27	0	3635.42	3514.52	1517.47	1854.3	1367.53	911.939	3619.03	3565.74	2539.64	4502	580.788	4147.68	6734.3	2099.47	1160.45	3914.58	1065	6829.39	4600.97	5850.97	7731.76	4113.94	6264.73	695.758	3584.97	10013.6	4848.35	4852.36
ko00280	Metabolism	Amino acid metabolism	672.897	540.69	1178.28	1226.41	4894.86	1113.14	1804.86	2168	1079.21	1501.12	329.483	3491.6	1403.93	852.793	1353.48	3042.07	1914.83	1111.97	0	1374.9	4161.12	657.103	796.966	961.932	1265.57	3149.3	1376.96	864.966	2382.57	360.931	2669.22	2347.55	1604.42	463	5309.66	1151.67	2428.41	6354.34	2091.1	2749.31	1462.93	2227.76	247.414	1285.97	3560.86	1740.76	1722.69
ko00290	Metabolism	Amino acid metabolism	3760.55	3136	5128.55	6988.73	11758.3	6457.73	10417.9	4699.09	6235.18	8696.87	1911	20227.3	8140.64	4947.55	7793.73	17644	11106	6447.55	0	5503.18	6034.91	3148.25	2826.91	2223.79	1658.52	6286.25	5455.9	3881.18	7239.87	994.273	8111.59	10331.1	4325.92	2392.55	7022.18	1814.41	14084.5	8398.36	12061	15947.6	8485	12921	1435	7375.73	20653	9944.77	9945.09
ko00300	Metabolism	Amino acid metabolism	2443.7	2038.4	3363.05	4542.1	7566.35	4196.65	6771.75	3053.8	4052.45	5653.31	1242.15	13152.8	5292.4	3215.95	5065.65	11468.6	7218.9	4191.75	0	4257.65	3942.25	2018.26	2162	1625.1	1047.54	4126.05	4180.87	2985.7	5331.16	692.8	5295.07	7930.1	2795.17	1559.45	4494.15	1230.15	9155.2	5328	7841.55	10364.7	5515.25	8398.65	932.75	4799.25	13424.5	6481.23	6485.7
ko00310	Metabolism	Amino acid metabolism	291.407	0	615.519	528.926	2373.19	0	776.111	1137.22	0	644.974	0	0	0	0	582.37	0	0	0	0	818.074	2124.67	309.083	463.741	414.297	622.981	1742.49	811.004	0	1298.17	0	1279.76	1402.57	753.28	212.407	2680.3	587.074	0	3192.33	899.704	0	0	0	0	555.333	0	755.204	0
ko00330	Metabolism	Amino acid metabolism	789.873	647.111	1409.46	1454.27	4049.98	1332.33	2155.04	1914.68	1287.56	1795.14	394.333	4188.73	1681.9	1021.16	1613.62	3640.83	2291.71	1332.24	0	2650.03	3194.71	732.175	1386.43	1006.09	848.425	2916.23	2589.07	1799.52	3373.99	375.46	2496.69	4772.55	1247.57	547.889	3860.7	978.159	2906.76	4511.06	2496.54	3291.59	1750.87	2666.24	296.111	1540.27	4261.73	2099.92	2099.46
ko00340	Metabolism	Amino acid metabolism	2574.84	2145.68	3390.32	4783.37	8259.95	4416.89	7128.62	3182.63	4265.91	5950.4	1307.53	13827.8	5568.74	3384.68	5333.21	12072.2	7598.84	4410.47	0	2977.63	4087.37	2090.79	1556.53	1317.58	1172.71	4031.33	2988.69	2093.05	4206.61	624.684	5571.21	5629.34	2793.42	1610.05	5019.58	1192.76	9636.11	6113.79	8256.58	10908.5	5805.53	8840.68	981.842	5041.11	14131	6784.05	6775.47
ko00350	Metabolism	Amino acid metabolism	250.71	0	521.645	457.968	1704.9	0	675.173	840.677	403.687	561.638	0	1315.29	0	0	505.968	0	0	0	0	1485.32	1707.44	273.193	757.645	607.882	451.315	1361.82	1413.73	987.903	1808.31	223.806	1023.16	2601.92	652.088	195.419	1891.52	505.339	909.097	2160.94	785.032	0	0	0	0	488.258	0	676.177	0
ko00360	Metabolism	Amino acid metabolism	154.538	0	433.038	277.462	1609.96	0	404.834	840.615	242.256	335.35	0	789.93	0	190.654	303.692	0	0	0	0	1182.65	1814.9	222.308	624.846	564.296	480.913	1410.86	1145.11	787.577	1565.27	203.769	899.192	2071.6	625.465	146.346	2016.31	512.788	0	2303.85	470.538	614.231	0	0	0	295.808	0	414.212	412.923
ko00380	Metabolism	Amino acid metabolism	0	0	705.387	0	0	0	0	1238.48	606.15	842.598	0	0	0	0	759.419	0	0	0	0	0	2406.4	376.669	0	533.431	685.355	1859.01	886.681	574.193	1450.43	199.452	1488.03	0	1032.67	265.161	2925.58	649.887	1363.29	0	1175.42	1543.42	0	0	0	0	0	0	0
ko00400	Metabolism	Amino acid metabolism	1461.68	1213.94	2271.16	2710.55	5251.03	2500.52	4035.07	2354.55	2414.43	3367.16	739.742	7846.13	3153.45	1915.42	3019.35	6829.94	4299.1	2497.74	0	3712.9	3588.42	1242.44	1886.74	1257.84	925.661	3500.47	3609.58	2571.9	4545.14	597.484	3580.31	6787.24	1858.26	960.419	3848.32	1094.48	5452.65	4447.71	4672.94	6175.1	3284.52	5001.68	555.484	2870.26	7994.71	3894.76	3901.48
ko00311	Metabolism	Biosynthesis of other secondary metabolites	6.8571	0	178.143	6	801.714	0	2.81	471.143	0.8086	0.4771	0	2.1671	0	0	2.7143	0	0	0	0	47.1429	1028.5	9	51.7143	183.81	238.929	795.286	54.2857	12.5714	257	14.2857	353.143	29.4286	93.5714	11.1429	1155	235.357	0	1371.71	3.1429	0.5714	0	0	0	3.4286	0	5.1429	0
ko00312	Metabolism	Biosynthesis of other secondary metabolites	0	0	0	0	0	0	0	0	0	0	0	0	0	0	0	0	0	0	0	0	0	3.5625	0	0	0	962	47.815	0	213.5	12.75	0	0	0	0	0	0	0	0	0	0	0	0	0	0	0	0	0
ko00521	Metabolism	Biosynthesis of other secondary metabolites	1679.11	1393.78	2346.56	3112.89	6132.89	2870.67	4632.74	2493.33	2772.11	3864.86	849.333	8982.13	3616.22	2199.56	3467.33	7841.78	4936	2864	0	1214.11	3714.89	1443.22	700.889	1159.08	1051.19	3438.41	1300.88	874	2322.54	416	3913.83	2355.06	2172.34	1078.44	4348	971.167	6259.56	5284.44	5366.44	7090.22	3771.11	5742.67	637.778	3272	9179.11	4391.39	4380.89
ko00941	Metabolism	Biosynthesis of other secondary metabolites	0	0	0	0	0	0	0	0	0.033	0.134	0	0	0	0	0.1	0	0	0	0	5.1	23.35	1.975	0	0	2.575	2.8	0	0	3.3	0	0	0	0	0	0	0.5	0	0	1.1	0	0	0	0	0	0	0	0
ko00943	Metabolism	Biosynthesis of other secondary metabolites	0	0	0	0	0	0	0	0	0	0	0	0	0	0	0	0	0	0	0	0	0	0	0	144.714	0	0	0	0	0	0	0	0	0.3329	0	0	4.5714	0	0	0	0	0	0	0	0	0	0	0
ko00960	Metabolism	Biosynthesis of other secondary metabolites	0	0	0	0	0	0	0	0	0	0	0	0	0	0	0	0	0	0	0	0	1692.21	329.417	0	0	453.604	1445.42	1612.71	0	2024.78	0	1156.75	0	546.896	239.25	1926.92	533.583	1174.33	0	0	0	0	0	0	0	0	0	0
ko00965	Metabolism	Biosynthesis of other secondary metabolites	0	0	0	0	0	0	0	0	0	0	0	0	0	0	0	0	0	0	0	0	93	0	0	0	0	0	0	0	0	0	0	0	0	0	0	0	0	0	0	0	0	0	0	0	0	0	0
ko05200	Human Diseases	Cancer: overview	0	0	0	0	0	0	0	0	0	0	0	0	0	0	0	0	0	0	0	0	0	29.2042	0	0	0	0	0	0	0	0	0	0	0	0	0	0	0	0	0	0	0	0	0	0	0	0	0
ko00010	Metabolism	Carbohydrate metabolism	2440.7	2038.4	3297.9	4539.48	7215.6	4196.05	6771.12	2859.88	4051.25	5652.64	1242.15	13144.3	5291.35	3215.25	5064.45	11468.6	7218.9	4190.85	0	3518.15	3446.09	1960.34	1788.67	1477.59	852.506	3724.45	3477.49	2491.05	4513.41	544.7	5077.43	6620.51	2744.71	1524.62	3934.22	1027.75	9154.7	4727.88	7839.9	10363.3	5515.25	8398.65	932.75	4792.05	13424.5	6458.88	6460.2
ko00020	Metabolism	Carbohydrate metabolism	711.185	580.741	1704.19	1307.15	3906.41	0	1936.74	2239.52	1157.89	1612.88	353.889	3785.68	1512.07	916.778	1449.41	3267.41	2056.67	1197.89	0	4244.22	4179.89	718.611	2154.33	1529.36	1023.56	3883.45	4074.89	2897.04	4972.17	658.444	2526.59	7592.56	1348.94	531.556	4045.37	1233.57	2609.48	4513.44	2243.15	2957.33	1571.3	2392.78	265.741	1397.96	3824.63	1935.78	1946.89
ko00030	Metabolism	Carbohydrate metabolism	3070.36	2565.82	4225.95	5712.41	8866.73	5282.45	8521.72	3432.05	5099.07	7115.29	1563.55	16558.6	6663.18	4047.45	6374.18	14436	9086.73	5277.55	0	6258	4065.23	2497.72	3124.27	1612.47	1030.53	4586.91	6094.53	4425.55	7269.43	866.909	6343.66	11686.1	3369.37	1945.59	4666.32	1360.68	11524.3	5581.86	9866.64	13045.1	6942.27	10571.7	1174.09	6043.18	16897.9	8173.18	8193.45
ko00040	Metabolism	Carbohydrate metabolism	0	0	1303.04	0	0	0	2004.31	1191.15	1200.31	1672.85	0	3923.06	1570.77	951.654	1499.42	0	0	1244.42	0	4668.88	1889.33	704.404	2298.69	801.232	368.702	2120.3	4456.69	3244.38	4978.44	556.423	1848.75	8481.12	961.344	535.846	1587.19	776.25	2709	0	2321.38	3067.92	0	0	0	1446.81	0	2005.83	2030.54
ko00051	Metabolism	Carbohydrate metabolism	1816.48	1520.48	2271.61	3382.52	4904.79	3129.21	5049.59	1774.15	3021.84	4216.13	926.545	9813.82	3948.79	2398.24	3776.03	8554.67	5384.73	3127.64	0	3866.03	1821.24	1450.2	1924.7	933.79	452.008	2151.45	3764.42	2731.09	4438.05	465.091	3676.97	7216.88	1993.66	1146.3	2305.7	755.197	6828.12	2709.67	5845.3	7730.18	4113.94	6264.73	695.758	3582.55	10013.6	4847.74	4860
ko00052	Metabolism	Carbohydrate metabolism	0	0	0	0	0	0	3232.34	0	1934.84	2699.14	0	6278.11	0	0	2416.72	0	0	0	0	0	1169.34	960.655	0	664.749	224.052	1574.95	1518.06	1113.03	1910.87	207.586	0	0	1245.62	737.621	1151.34	336.741	4371.31	0	3741.38	4948.48	0	0	0	0	0	0	0
ko00053	Metabolism	Carbohydrate metabolism	425.111	0	526.278	782.889	2156.78	0	1160.58	800	693.703	966.639	0	2262.82	906.778	0	868.944	0	0	718.333	0	2205.83	1452.08	424.403	1124.67	582.519	428.514	1093.13	2128.74	1502.11	2564.85	245.111	1395.69	3972.17	650.723	311.278	2065.28	601.861	0	2388	1341.61	1772.67	0	0	0	835.444	0	1150.58	1156
ko00500	Metabolism	Carbohydrate metabolism	1218.85	1019.2	1718.67	2268.43	3432.43	2097.82	3385.34	1430.58	2026.76	2826.45	621.075	6576.56	2646.03	1607.83	2531.93	5734.3	3609.45	2095.72	0	1979.25	1697.05	1039.59	999.925	956.385	366.375	1995.82	1955.66	1420.38	2467.95	275.2	2490.74	3735.78	1344.75	784.625	1766.83	509.725	4577.45	2063.88	3919.12	5182.95	2757.62	4199.32	466.375	2397.18	6712.23	3234.11	3238.5
ko00520	Metabolism	Carbohydrate metabolism	2011.15	1684.15	2747.72	3745.85	5332.06	3466.46	5592.51	2148.26	3347.45	4670.23	1026.28	10862.7	4372.13	2656.31	4182.48	9475.48	5964.33	3462.83	0	3109.93	2248.64	1620.11	1557.11	1118.72	493.111	2851.92	3063.67	2229.57	3778.49	422.926	3941.5	5889.94	2111.28	1261.33	2381.37	700.685	7563.78	2829.07	6474.57	8563.07	4556.76	6939.06	770.648	3958.5	11091.4	5338.46	5345.93
ko00562	Metabolism	Carbohydrate metabolism	0	0	0	0	0	0	455.204	0	271.898	378.717	0	885.356	0	0	340.565	0	0	0	0	0	925.696	202.565	0	346.9	204.435	854.739	447.19	304.043	649.996	57.8261	570.587	0	330.943	130.739	982.087	241.674	0	0	528.087	694.348	0	0	0	0	0	0	0
ko00620	Metabolism	Carbohydrate metabolism	1638.92	1356.11	2663.76	3033.3	6573.84	2792	4509.56	2993.51	2697.64	3761.58	826.378	8762.51	3522.84	2139.73	3375.19	7629.84	4802.59	2790.32	0	4223.43	4593.14	1419.05	2174.43	1604.62	1180	4451.23	4119.19	2901.32	5263.73	612.784	4297.73	7685.84	2210.94	1079.16	5278.46	1382.01	6091.35	6179.68	5222.3	6896.81	3669.19	5587.46	620.54	3209.78	8931.03	4356.49	4358.32
ko00630	Metabolism	Carbohydrate metabolism	928.97	760.242	1527.03	1709.39	4875.76	1564.97	2531.76	2170.73	1513.51	2108.99	463.273	4919.14	1976.09	1199.58	1896	4277.33	2692.36	1565.27	0	3220.85	3679.79	860.159	1685.45	1094.94	1007.92	3212.29	3144.65	2180.58	4095.8	406.849	2988.29	5792.68	1527.46	645.545	4697.61	1181.32	3415.03	5501.15	2928.82	3866.24	2056.97	3132.36	347.879	1810.85	5006.79	2470.61	2469.03
ko00640	Metabolism	Carbohydrate metabolism	1154.3	0	1721.55	2130.7	5286.91	0	3162.4	2231.3	0	2636.43	0	6136.12	2467.73	0	2367.39	0	0	1954.55	0	2370.06	3650.86	1008.1	1257.67	1113.74	1035.08	3115.05	2331.43	1591.12	3278.78	396.03	3253.33	4265.39	1845.57	752.303	4600.58	1081.64	0	5494.33	3662.61	4832.55	0	0	0	2247.15	0	3040.53	3033.03
ko00650	Metabolism	Carbohydrate metabolism	662.743	0	1399.31	1213.89	4129.31	0	1792.57	2095.83	1071.98	0	0	0	0	0	1343.11	0	0	0	0	2782.06	3761.94	658.993	1452.91	1274.6	1004.2	3329.68	2691.38	1858.37	3546.19	417.143	2453.13	4923.96	1505.88	473.971	4354.94	1091.86	2415.43	5056.06	2076.83	0	0	0	0	1286.97	0	1763.89	0
ko00660	Metabolism	Carbohydrate metabolism	2514.67	0	4012.67	4665.83	8731.67	4306	6949	4034.5	4158.94	5799.08	0	13510.5	5430.17	3299.33	5198.83	0	0	4301	0	5828.5	5750.42	2200.67	2969.5	2228.34	1490.12	6070.97	5689.25	4048.17	7177.07	951.333	5974.67	10717.5	3096.54	1650.5	6129	1715	9390.67	7126.5	8046	10635.7	0	0	0	4937.67	0	6690.5	6701.67
ko05410	Human Diseases	Cardiovascular disease	0	0	0	0	0	0	0	0	0	0	0	0	0	0	0	0	0	0	0	0	13.1579	0	0	0	0	0	0	0	0	0	0	0	0	0	0	0	0	0	0	0	0	0	0	0	0	0	0
ko04112	Cellular Processes	Cell growth and death	2120.62	1764	3060.75	3935.81	7235.81	3632.56	5861.81	3044.69	3508.77	4892.56	1074.94	11381.4	4579.62	2783.69	4386.12	9924.75	6247.12	3627.19	0	3485.56	4206.5	1799.56	1802.94	1413.31	1138.33	4268.68	3446.94	2425.25	4605.09	618.312	4862.72	6472.53	2471.18	1370.12	4850.44	1237.88	7923	5787.94	6787.44	8971	4772.81	7268.06	807.188	4154.31	11617.3	5607.72	5606.38
ko04113	Cellular Processes	Cell growth and death	0	0	0	0	0	0	0	0	0.1	0	0	0.06	0	0	0	0	0	0	0	0	0	2.87	0	0	0	7.72	0	0	0	0	0	0	38.31	3.24	0	2.52	0	0	0	0	0	0	0	0	0	0	0
ko04115	Cellular Processes	Cell growth and death	0	0	0	0	0	0	0	0	0	0	0	0	0	0	0	0	0	0	0	0	0	0	0	0	0	0	0	0	0	0	42.1034	0	0	0	138.276	0	0	0	0.7586	0	0	0	0	0	0	0	0
ko04210	Cellular Processes	Cell growth and death	0	0	0	0	0	0	0	0	0	0.191	0	0.2419	0	0	0	0	0	0	0	5.3226	112.694	0	0	45.6774	31.9032	73.5968	6.4329	0	36.2419	3.1613	0	3.4677	25.1129	0	0	29.3387	0	0	0	0	0	0	0	0	0	0.7258	0
ko02030	Cellular Processes	Cell motility	351.538	0	2612.23	592.077	8184.38	0	822.411	5011.62	488.333	0	0	1579.83	0	384.846	623.154	0	0	0	0	1780.38	8778.85	580.058	1196.31	3365.97	2234.81	8728.57	1910.4	1043	3497.96	171.308	3817.31	2987.65	1128.46	358.231	10876.8	2125.62	1085.23	13101.8	956.308	1238.46	0	0	0	606.077	0	837.923	807.077
ko02040	Cellular Processes	Cell motility	27.4286	0	2222.71	24	3206.86	1.3333	9.1429	3325.33	9.0476	0.1595	0	14.8571	0	2.381	10.381	0	0	0	0	130.286	5558.71	231.417	206.857	1877.71	966.417	6572.67	217.841	0	986.5	24	1414.86	117.714	410.607	92.1429	4753.1	919.976	2.0952	5486.86	13.0952	13.2381	0	0	0	13.7143	0	20.5714	7.619
ko05111	Cellular Processes	Cellular community - prokaryotes	186.762	0	612.238	339.524	1458.81	0	498.826	912.571	297.301	0	0	997.373	393.286	236.143	374	0	0	311.857	0	4168.95	1755.19	196.25	2075.14	1146.06	359.44	1690.97	3968.58	2852.62	4367	378.571	1096.4	7482.64	313.318	172.857	1881.86	761.119	0	1937.9	577.857	0	0	0	0	385.667	0	579.762	601.143
ko04974	Organismal Systems	Digestive system	0	0	0	0	0	0	0	0	0.2	0.0268	0	0	0	0	0.12	0	0	0	0	0	47.84	1.04	0	0	28.24	9.34	0.56	1.92	14.18	32.88	2	0	4.62	0.32	3.48	11.52	0	0	0	0	0	0	0	0	0	0	0
ko04614	Organismal Systems	Endocrine system	0	0	0	0	0	0	0	0	0	0.1489	0	0.1667	0	0	0	0	0	0	0	0	0	0.7778	0	0	3.8889	2	0.4444	0	6.7778	0	3.3333	0	9.3333	0.8889	9.6667	7.3889	0	0	0	0	0	0	0	0	0	0	0
ko04910	Organismal Systems	Endocrine system	0	0	0	0	0	0	0	0	159.709	0	0	0	0	0	0	0	0	0	0	0	0	0	0	0	56.6923	237.157	0	92.8718	189.21	0	0	0	118.284	0	254.128	0	0	0	0	0	0	0	0	0	0	0	0
ko00190	Metabolism	Energy metabolism	627.515	517.592	1076.13	1159.47	2740.63	1065.95	1722.69	1295.21	1030.15	1436.27	315.408	3350.94	1344.85	816.903	1289.1	2912.12	1833.03	1065.23	0	1810.62	2153.47	566.223	937.078	745.024	559.682	2011.33	1767.63	1237.07	2286.21	282.67	1763.52	3282.99	873.577	426.825	2376.29	640.646	2325.03	2754.83	1993.89	2633.24	1400.44	2132.59	236.845	1227.58	3408.75	1669.73	1670.54
ko00195	Metabolism	Energy metabolism	0	0	0	0	0	0	0	0	0	0	0	0	0	0	0	0	0	0	0	0	0	0	0	0	0	1350.52	0	0	0	0	0	0	0	0	0	0	0	0	0	0	0	0	0	0	0	0	0
ko00196	Metabolism	Energy metabolism	0	0	0	0	0	0	0	0	0	0	0	0	0	0	0	0	0	0	0	0	0	0	0	0	0	0	0	0	0	0	0	0	0	0	0	0	0	0	0	0	0	0	0	0	0	0	0
ko00680	Metabolism	Energy metabolism	690.602	0	984.366	1280.3	2522.4	0	1905.52	1043.85	1139.38	1589.86	0	3701.84	1489.01	904.699	1425.85	0	0	1179.39	0	1668.7	1473.13	578.578	853.914	570.703	400.266	1438.38	1629.32	1154.06	2046.38	223.645	1693.12	3059.43	858.204	443.258	1841.9	490.371	2574.77	2173.44	2205.57	2914.43	0	0	0	1354.94	0	1836.99	1838.26
ko00710	Metabolism	Energy metabolism	0	0	3558.83	0	0	0	0	3074.44	4156.07	0	0	13489	5428.61	3298.33	0	0	0	4299.67	0	4690.44	3816.11	2067.62	2359.44	1657.48	989.583	4281.22	4589.3	3301.28	5710.97	793.111	5270.53	8745.11	2690.99	1587.17	4028	1192.53	9390	0	0	10630.6	0	0	0	4923.22	0	6652.97	6663
ko00720	Metabolism	Energy metabolism	0	0	0	0	0	2089.85	3376.12	0	0	2815.48	0	6571.17	0	0	2526.62	0	0	0	0	4418.5	4343.1	1093.8	0	1505.48	1109.82	4146.05	4266.2	3021.26	5285.83	664.294	3486.47	0	1782.73	830.235	4595.32	1310.49	0	0	0	5161.71	0	0	0	0	0	0	3302.35
ko00910	Metabolism	Energy metabolism	758.96	0	1327.38	1403.74	3152.64	1291	2086.37	1528.54	1247.38	1739.82	0	4058.36	1630.24	989.52	1561.34	0	0	1291.32	0	2593.52	2394.21	670.675	1322.7	1127.79	590.09	2380.74	2513.58	1783.12	3106.46	347.26	2087.59	4703.76	1054.48	514.22	2647.58	737.65	2817.4	3050.14	2419.08	3189.68	0	0	0	1490.04	0	2032.09	2035.92
ko00920	Metabolism	Energy metabolism	1182.12	0	2216.38	2190.06	4487.56	0	3257.44	2359.44	1950.46	2718.26	0	6340.31	2547.69	1547.06	2438.38	0	0	2018.06	0	4337.81	3633.62	1059.34	2184.56	1516.56	815.031	3799.58	4181.67	2990.06	5036.09	575.5	3109.91	7873.5	1473.63	797.812	3577.31	1096.19	4402.5	4015.69	3775.69	4983.88	0	0	0	2328.69	0	3179.72	3191.5
ko04626	Organismal Systems	Environmental adaptation	323.143	268.8	602.8	599.743	1102.6	553.229	893.124	594.086	534.419	745.467	163.8	1734.7	697.914	424.143	668.314	1512.34	951.943	552.771	0	576.371	801.757	272.629	297	292.41	160.786	949.927	568.541	400.371	740.691	79.4857	745.6	1068.6	363.752	211.371	756.686	193.571	1207.31	881.971	1034.8	1367.43	727.286	1107.51	123	633.4	1770.26	855.614	855.886
ko03018	Genetic Information Processing	Folding	893.526	742.737	1345.53	1657.74	3120.5	1529.18	2468.54	1363.89	1477.13	2060.14	452.605	4799.11	1929.37	1172.03	1847.05	4178.84	2630.37	1528.18	0	2230	2031.12	757.875	1133.05	797.641	517.395	1990.91	2172.24	1545.21	2714.28	339.474	2145.2	4092.39	1066.82	584.921	2212.34	637.842	3336	2563.37	2857.87	3777.21	2009.61	3060.24	339.868	1755.5	4891.5	2381.47	2385.32
ko03050	Genetic Information Processing	Folding	0	0	0	0	0	0	0.3058	0	0	0.1108	0	1.1392	0	0	0	0	0	0	0	0	0	0	0	0.6392	0	1.4375	0	2	1.9	0	0.1875	0	47.2642	0	1.9583	0	0	0	0	0	0	0	0	0	0	0	0
ko03060	Genetic Information Processing	Folding	1698.9	1411.2	2715.55	3150.75	6069.25	2906.65	4691.17	2795.85	2807.06	3914.78	859.95	9125.39	3666.15	2226.95	3509.8	7939.8	4997.7	2903.85	0	4495.5	4249.07	1465.3	2278.75	1598.72	1087.28	4236.93	4363.99	3109.25	5440.64	717.35	4161.75	8213.05	2235.98	1115	4444.1	1291.72	6338.6	5110.45	5430.5	7178.6	3818.25	5814.45	645.75	3337.95	9293.85	4532.85	4541.6
ko04122	Genetic Information Processing	Folding	1384.73	1140.36	2528.82	2556.45	6293.27	2348.36	3795.06	3100.09	2268.94	3164.14	694.909	7386.37	2964.45	1800	2840.73	6416	4038.55	2348.18	0	5005.73	4908.91	1237.18	2568.64	1717.46	1136.93	4861.73	4852.54	3423	6029.25	538.545	4065.36	9044.68	1987.97	935.364	5631.55	1521.45	5122.73	6505.91	4396.73	5803.09	3085.45	4698.55	521.818	2713.64	7510.18	3706.68	3713.64
ko04141	Genetic Information Processing	Folding	0	0	0	0	0	93.5797	150.952	0	90.3333	126.059	0	293.408	0	71.7246	112.942	0	0	0	0	0	85.587	43.4058	0	24.9228	26.8297	83.1561	72.6475	52.3768	98.0942	19.913	112.833	0	73.7258	33.6087	84.913	25.0797	0	0	0	231.333	0	0	0	0	0	0	144.145
ko00510	Metabolism	Glycan biosynthesis and metabolism	0	0	0	0	0	0.1818	0.1668	0	0.4545	0.1214	0	1.235	0	0	0.0455	0	0	0	0	0	46.5227	4.5568	0	0.3486	16.9545	17.6818	0.4282	2.9091	13.0045	19.0455	3.0227	0	25.3373	4.0909	4.7273	10.4773	0	0	0.5	0.3636	0	0	0	0	0	0	0.3636
ko00511	Metabolism	Glycan biosynthesis and metabolism	0	0	0	0	0	0	4.5875	0	3.9975	1.6625	0	22.8375	0	0	3.25	0	0	0	0	0	616.688	55.9688	0	444.587	75.5	465.146	572.678	448.375	757.212	140.625	82	0	162.869	35	108.625	168.25	0	0	0	0	0	0	0	0	0	0	0
ko00531	Metabolism	Glycan biosynthesis and metabolism	0	0	0	0	0	0	0	0	0	0	0	0	0	0	1.4286	0	0	0	0	0	0	21.0357	0	0	0	411.286	0	0	0	0	0	0	40.5843	18.2857	0	0	0	0	0	0	0	0	0	0	0	0	0
ko00540	Metabolism	Glycan biosynthesis and metabolism	25.6	0	1142.47	22.4	2993.07	0.8	8.5333	2214.4	0.044	1.5787	0	53.9	7	2.1333	10.3333	0	0	6	0	4966.8	4764.83	214.75	2531.07	1740.07	1179.05	4349.77	4736.29	3332.07	5684.91	717.133	1721.23	8752.07	401.633	139.133	4672	1473.17	2.1333	5121.07	11.7333	8.9333	0	0	0	50.8	0	147.8	164.933
ko00550	Metabolism	Glycan biosynthesis and metabolism	3162.53	2640.84	4303.84	5881.53	9404.95	5437.26	8771.13	3759.89	5250.42	7323.51	1609.26	17027.8	6855.11	4166	6561.42	14858.1	9352.42	5429.37	0	4771.95	4983.18	2562	2429.84	1749.65	1273.46	5158.68	4688.67	3341.63	6051.28	783.579	6605.03	8894.61	3420.65	1975.84	5477.53	1472.61	11860.3	6486.89	10156.4	13427.8	7145.26	10880.8	1208.42	6208.11	17392	8368.37	8369.58
ko05322	Human Diseases	Immune disease	0	0	0	0	0	0	0	0	0	0.0291	0	0	0	0	0	0	0	0	0	2.2174	9.9565	0.1957	0	0	1.5217	0.2174	0.1739	0	0	0.087	0	0	0	0	0	0	0	0	0	0	0	0	0	0	0	0	0
ko05100	Human Diseases	Infectious disease: bacterial	0	0	0	0	0	0	0	0	0	0.0203	0	0	0	0	0	0	0	0	0	0	0.6667	1.3712	0	0	0	0	0.0127	0	0	0	0	0	0.7045	0	0	0	0.1818	0	0	0.1212	0	0	0	0	0	0	0
ko05110	Human Diseases	Infectious disease: bacterial	0	0	0	0	0	0	0	0	0	0	0	0	0	0	0	0	0	0	0	0	0.9792	0.1146	0	126.625	0.3229	1.7083	0	0	1.375	0	0	0	0	0	0	0	0	0	0	0.0833	0	0	0	0	0	0	0
ko05120	Human Diseases	Infectious disease: bacterial	269	224	354.857	499.536	885.429	460.929	744	341.821	444.869	621.063	136.5	1447.07	582.179	353.286	556.75	1260.29	793.286	461.143	0	877.821	416.732	214.804	440.179	212.393	115.125	441.651	848.239	607.607	979.929	92.8571	634.821	1609.27	286.226	172.357	585.429	181.25	1006.07	677.821	862.071	1138.79	606.071	922.929	102.5	530.857	1475.21	723.054	725.929
ko05150	Human Diseases	Infectious disease: bacterial	0	0	0	0	0	0	0	0	0.05	0.0203	0	0.0455	0	0	0.0303	0	0	0	0	0	8.3182	8.3712	0	0	1.2955	10.0773	0.1976	0	1	0.0606	0	0	0.8788	2.2727	0	0.1364	0	0	0.3333	0	0	0	0	0	0	0	0
ko05142	Human Diseases	Infectious disease: parasitic	0	0	0	0	0	0	0	0	0.2439	0	0	0	0	0	0	0	0	0	0	0	0	0	0	0	0	0	0	0.5854	0	10.0244	0	0	0	0	0	0	0.0488	0	0	0.0488	0	0	0	0	0	0	0
ko05143	Human Diseases	Infectious disease: parasitic	2.6667	0	69.2778	2.3333	311.778	0	0.8889	183.222	0	0	0	0	0	0	1	0	0	0	0	18.3333	374.694	7.9028	20.1111	121.333	108.361	302.815	21.1667	0	91.7833	0	135.361	11.4444	55.6433	4.1667	441.389	88.8333	0	533.444	1.2222	0	0	0	0	1.3333	0	2	0
ko05146	Human Diseases	Infectious disease: parasitic	0	0	0	0	0	0	0	0	0	0.0859	0	0	0	0	0	0	0	0	0	0	19.9359	0	0	0	0.8974	8.5013	0	0	0	0	0	0	0	0	0	15.4872	0	0	0	0	0	0	0	0	0	0	0
ko00061	Metabolism	Lipid metabolism	2904.31	2412.31	4092.08	5386.08	10398.8	4965.69	8016.46	4263.62	4796.94	6690.9	1470	15569	6264.23	3805.69	6000.15	13572.3	8543.08	4961.54	0	5826.69	6439.69	2470.67	3008	2145.23	1877.73	5934.56	5718.9	4024.23	7474.63	1114.46	6956.15	10716.2	3488.9	1902	7610.15	2020.08	10834.8	8970.15	9284.69	12268.3	6526.92	9939.23	1103.85	5691.38	15886.9	7699.23	7700.46
ko00071	Metabolism	Lipid metabolism	492.25	392	1104.96	893	4063.21	806.958	1309.78	2004.25	782.957	1088.47	238.875	2541.09	1019.54	0	982.792	2205.5	1388.25	807.625	0	2202.17	3773.5	502.01	1176	931.695	1047.94	3136.7	2127.34	1428.29	2987.98	326.833	2247.81	3809.12	1477.45	361.25	4656.21	1082.65	1761.25	5487.08	1519.62	1994.17	1060.62	1615.12	179.375	943.708	2581.62	1295.9	1287.67
ko00072	Metabolism	Lipid metabolism	992.5	0	1735.75	1793	9061.75	0	2621	3907.5	1569.66	2177.05	0	5044.38	0	0	1968.75	0	0	0	0	403.25	7612.38	956.562	464	991.75	2474.38	5411.79	543.21	106.75	2340	432.25	4581.12	452.75	2791.62	645.25	10352.8	1995.38	0	12574.5	3033.75	0	0	0	0	1859.75	0	2494.75	0
ko00100	Metabolism	Lipid metabolism	0	0	0	0	0	0	0	0	0	0.0419	0	2.5	0.4375	0	0	0	0	0.375	0	300.062	28.0625	2.9062	146.125	27.5625	3.9375	13.8125	283.75	208.188	294.438	26.25	24.75	540.062	114.5	9.1875	21.25	33.5625	0	0	0	0	0	0	0	2.375	0	7.8125	9.875
ko00120	Metabolism	Lipid metabolism	0	0	0	0	0	0	0	0	0.5922	0	0	0.1667	0	0	0	0	0	0	0	17	55	1.2778	0	0	5.1111	5.3333	0.4911	1.7778	0	0.2222	0	0	0	3	6.1111	0.5	0.4444	0	0	0.2222	0	0	0	0	0	0	0
ko00121	Metabolism	Lipid metabolism	0	0	0	0	0	0	0	0	0.33	0	0	1.5	0	0	0	0	0	0	0	102	377	11.5	0	0	46	48	4.42	16	0	2	0	0	0	27	15	4.5	4	0	0	2	0	0	0	0	0	0	0
ko00140	Metabolism	Lipid metabolism	0	0	0	0	0	0	0	0	0.2961	0	0	2.3056	0.3889	0	0.0556	0	0	0.3333	0	269.556	62.5278	0	129.889	24.5	0	0	252.611	189.5	268.167	26.5	0	480.056	2.9722	0	20.5556	0	0	0	0	0	0	0	0	2.1111	0	6.9444	8.7778
ko00561	Metabolism	Lipid metabolism	941.5	784	1210.03	1748.38	3099	1613.38	2605.15	1165.88	1558.18	2174.19	477.75	5053.44	2034.78	1236.69	1949	4411	2776.5	1611.56	0	1134.72	1462.94	772.172	590.812	685.209	388.57	1451.57	1129.7	790.156	1576.6	157.938	2069.12	2122.08	1077.26	591.969	1933.12	442.766	3521.38	2372.38	3017.25	3986.31	2121.25	3230.25	358.75	1842.56	5163.25	2479.77	2476.81
ko00564	Metabolism	Lipid metabolism	1039.55	862.4	1614.58	1926.62	3864.88	1775.08	2867.17	1724.28	1714.67	2391.99	525.525	5569.49	2239.72	1360.58	2145.4	4852.1	3054.15	1773.97	0	2273.2	2434.6	879.362	1168.83	891.118	604.294	2498.62	2222.49	1561.38	2846.53	294.525	2560	4160.39	1240.87	673.7	2863.6	733.5	3873.7	3389.78	3319.8	4385.7	2333.38	3553.28	394.625	2036.72	5679.57	2757.61	2758.2
ko00591	Metabolism	Lipid metabolism	0	0	0	0	0	0	0	0	0	0	0	0	0	0	1298.5	0	0	0	0	72.3333	613.833	505.333	0	0	179.917	466.092	77.1667	41.8333	325.017	22.3333	1224.25	0	1129.83	382.667	914.333	155.333	0	0	0	0	0	0	0	0	0	0	0
ko00600	Metabolism	Lipid metabolism	0	0	0	0	0	0	0	0	0	0.333	0	0	0	0	0	0	0	0	0	0	0	21.2125	0	0	11.75	48.1085	0	0	263.01	0	25.025	0	0	20.55	27.95	40.3	0	0	0	0	0	0	0	0	0	0	0
ko01040	Metabolism	Lipid metabolism	266.267	0	879.533	479.533	2603.53	0	700.201	1509.8	417.955	581.152	0	1371.47	545.933	330.067	526	0	0	432.6	0	2702.87	3056.93	332.133	1382.73	957.601	755.433	2639.4	2574.08	1799.13	3224.57	381	1523.4	4736.23	894.011	246.867	3251.33	906.467	940	3673.27	811.933	1065.07	0	0	0	517	0	733.733	736.8
ko02010	Environmental Information Processing	Membrane transport	955.89	788.81	1635	1766.64	4125.07	1623.66	2624.54	1949.72	1567.42	2187.91	480.681	5114.04	2051.86	1244.31	1963.94	4438.06	2793.53	1625.39	0	4329.4	2953.01	954.988	2195.95	1351.29	711.581	3037.08	4181.49	2979.34	4959.21	435.957	2775.48	7851.14	1358.58	707.957	3632.81	1055	3543.37	4109.99	3042.58	4012.61	2134.26	3250.07	360.951	1883.15	5194.93	2584.24	2596.36
ko02060	Environmental Information Processing	Membrane transport	1671.21	1402.95	2213	3116.79	3957.97	2886.87	4658.26	1535.37	2787.06	3890.11	854.921	9051.44	3642.68	2212.39	3481.92	7893.37	4968.47	2885.13	0	2949.63	1124.87	1296.06	1454.74	1009.89	176.237	1893.49	2882.67	2104.63	3310.56	287.921	3092.97	5586.29	1552.15	1022.71	1287.95	442.868	6301	1528.95	5391.18	7132.26	3795.92	5780.45	641.974	3298.55	9239.5	4453.5	4464.16
ko03070	Environmental Information Processing	Membrane transport	628.865	0	1526.3	1149.97	4133.62	1047.73	1696.33	2261.32	1015.04	1412.08	0	3310.01	1324.16	802.865	1271.16	0	0	1049.03	0	3814.24	4200.5	634.986	1957.76	1618.73	1044.74	3758.17	3665.19	2557.35	4543.64	491.865	2519.51	6768.3	1066.88	461.216	4519.54	1239.34	2285.62	5172.03	1969.62	2589.3	0	0	0	1227.62	0	1700.41	1705.95
ko00130	Metabolism	Metabolism of cofactors and vitamins	200.9	156.8	1176.75	360.7	2092.95	322.85	526.468	1678.4	313.298	436.217	95.55	1049.54	412.25	248.15	394.95	882.2	555.3	326.85	0	3932.85	3107.43	276.113	1981.3	1361.72	670.638	3291.22	3754.12	2682.55	4357.48	505.55	1363.75	7013.8	593.767	203.75	2804.15	952.625	705.7	2995	609.5	800.4	424.25	646.05	71.75	403.55	1032.65	601.425	616.6
ko00670	Metabolism	Metabolism of cofactors and vitamins	2427	2016	3514	4501.07	8670.36	4151.5	6701.15	3645.5	4008.59	5591.4	1228.5	13014.3	5234.86	3180.93	5013.93	11342.6	7139.57	4146.21	0	4689.14	5444.89	2026.61	2430	1771.22	1520.64	5126.19	4615.04	3251.57	6068.84	820.857	5791.68	8646.32	2944.67	1561.29	6343.79	1655.93	9054.86	7480.14	7757.07	10252.1	5454.64	8306.36	922.5	4754.93	13276.9	6428.61	6428.71
ko00730	Metabolism	Metabolism of cofactors and vitamins	1712.91	1425.45	2718.09	3179.82	5762.09	2935	4737.91	2582.91	2835.27	3954.08	868.636	9216.26	3703.18	2249	3544.45	8020	5048.18	2933.18	0	5364.82	3639.14	1463.34	2678.27	1453	837.182	3983.39	5141.64	3690.64	5943.55	564.636	4001.09	9703.45	2126.46	1119.82	3898.55	1160.09	6402.73	4531.64	5484.91	7250.73	3856.82	5873.18	652.273	3369	9387.73	4573.86	4586.91
ko00740	Metabolism	Metabolism of cofactors and vitamins	635.667	522.667	1291.58	1172.58	3001.33	1077.17	1739.89	1591.25	1041.05	1450.4	318.5	3396.72	1360.17	825.167	1302.42	2940.67	1851	1077.5	0	3316.25	2802.08	620.208	1671.92	1119.81	663.479	2663.23	3179.54	2258.5	3812	427.5	2005.46	5950.04	955.367	456.667	2845.67	876.167	2348.17	3181.92	2017.92	2660.83	1414.17	2153.5	239.167	1252.17	3442.17	1725.88	1736
ko00750	Metabolism	Metabolism of cofactors and vitamins	1419.75	1176	2537.38	2629.12	5525.38	2421.38	3910.34	2767.38	2339.37	3262.44	716.625	7605.96	3056	1855.62	2926.38	6616.5	4164.75	2420.62	0	4369.62	4222.5	1252.22	2221.38	1873.21	1040.88	4359.08	4233.03	3002.75	5246.29	651.25	3712	7941.62	1746.8	953.25	4397.25	1258	5282.75	5058.88	4530	5981	3181.88	4845.38	538.125	2788.38	7744.88	3796.38	3802.75
ko00760	Metabolism	Metabolism of cofactors and vitamins	1677.78	1393.78	2624.5	3111.72	5977	2869.78	4632.71	2699.94	2771.2	3866.18	849.333	9007.92	3620.89	2198.67	3466.28	7841.78	4936	2868	0	4427.5	3830.64	1429.78	2246.94	1560	1011.31	3963.19	4296.81	3065.33	5268.76	641.556	4071.81	8105.11	2110.37	1093.89	4307.67	1218.92	6260.44	5017.72	5364	7088.89	3771.11	5742.67	637.778	3296	9179.11	4473.97	4484.44
ko00770	Metabolism	Metabolism of cofactors and vitamins	2509.07	2090.67	3713.73	4660.93	8076.93	4305.73	6945.67	3503.33	4157.26	5798.2	1274	13495.2	5429	3298.67	5196.73	11762.7	7404	4300	0	4991.53	4725.3	2124.48	2537.6	1774.07	1230.4	5029.77	4889.9	3496.73	6190.03	800	5623.1	9252.9	2939.49	1616.73	5133.27	1431.7	9390.27	6006.27	8043.07	10633.5	5656.67	8614	956.667	4928.53	13768.7	6665.77	6673.73
ko00780	Metabolism	Metabolism of cofactors and vitamins	770	627.2	2095	1413.4	4443.4	1292.2	2091.74	2745.8	1251.73	1742.08	382.2	4096.84	1633.6	991	1566.2	3528.8	2221.2	1294.2	0	4979	5081.9	760.95	2528.2	1618.14	1064.45	4947.31	4780.19	3368.4	5842.14	626.4	2871.1	8899.9	1501.6	580.8	4725.6	1447.1	2818.8	5258.6	2420.4	3197.6	1697	2584.2	287	1513.8	4130.6	2103.7	2118.8
ko00785	Metabolism	Metabolism of cofactors and vitamins	24	0	1135	21	2806	4	11.67	2137	5	3.75	0	63.17	7	2	10	0	0	6	0	4991.5	4905.5	258	2519	1648.67	1229.25	4316.44	4726	3355	5704.6	827	1648.5	8745.5	794.25	165.5	4461	1466.5	2	4801	11	10	0	0	0	50	0	147.5	166
ko00790	Metabolism	Metabolism of cofactors and vitamins	645.667	522.667	1679.25	1181.33	4170.5	1077.5	1744.45	2400.33	1041.97	1451.54	318.5	3412.45	1361.92	825.667	1306.58	2940.67	1851	1079	0	4581	4533	668.979	2331.83	1677.97	1183.12	4194.82	4391.11	3106.58	5391.44	745.667	2618.29	8153.71	1331.08	501.833	4598.33	1392.58	2348.83	5182.33	2019.75	2661.17	1414.17	2153.5	239.167	1266.67	3442.17	1766.88	1775.5
ko00830	Metabolism	Metabolism of cofactors and vitamins	0	0	0	0	0	0	0	0	0	0	0	0	0	0	0	0	0	0	0	0	436.111	0	0	0	0	0	0	0	364.478	0	0	0	0	0	0	0	0	0	0	0	0	0	0	0	0	0	0
ko00860	Metabolism	Metabolism of cofactors and vitamins	720.528	591.698	1157.57	1328.25	3503.62	1218.3	1971.03	1550.58	1177.47	1641.69	360.566	3832.12	1537.43	933.849	1474.7	3329.06	2095.47	1217.77	0	2102.04	2532.61	667.731	1105.53	732.669	701.731	2281.84	2064.35	1429.13	2722.37	294.472	2169.86	3804.76	1102.97	488.283	3209.09	800.302	2657.66	3783.34	2281.74	3010.34	1600.94	2437.92	270.755	1405.09	3896.79	1910.94	1909.96
ko00410	Metabolism	Metabolism of other amino acids	0	0	0	0	0	0	0	0	0	0	0	0	0	0	0	0	0	0	0	0	0	496.781	0	0	0	0	0	0	0	0	0	0	1295.89	0	0	0	0	0	0	0	0	0	0	0	0	0	0
ko00430	Metabolism	Metabolism of other amino acids	953.5	0	1681.62	1758.88	4502	0	2608.92	2142.88	1559.04	0	0	0	0	0	1953.38	0	0	0	0	3735.88	3362.44	849.031	1923.38	1260.29	815.969	3288.69	3630.36	0	4493.27	0	2890.06	6764.25	1460.02	647.875	4123.62	1129.19	0	4772.88	3017.25	3987.25	0	0	0	1868.75	0	2556.44	0
ko00440	Metabolism	Metabolism of other amino acids	269.857	224	358.857	500.286	985.643	460.929	744.548	383.286	445.619	621.465	136.5	1446.62	581.929	353.357	557.143	1260.29	793.286	460.929	0	714.071	639.571	233.946	363.143	167.691	163.107	510.769	694.466	495.5	868.621	101.571	669.179	1304.5	315.149	178	729.929	205.143	1006.14	849.286	864.429	1138.43	606.071	922.929	102.5	529.929	1475.21	719.393	720
ko00450	Metabolism	Metabolism of other amino acids	1509.6	0	2601	2800.2	5332.53	0	4168.93	2524.47	0	3479.34	0	0	0	0	3119.73	0	0	0	0	3653.33	3647.57	1328.98	1862.6	1640.89	929.117	3943.37	3559.81	2551.67	4465.87	621.933	3617.9	6714.7	1860.57	998.467	3815.47	1061.17	5635.07	4435.93	4830.53	6379.47	0	0	0	2963.47	0	4017.57	0
ko00460	Metabolism	Metabolism of other amino acids	0	0	0	0	0	0	0	0	0	0	0	0	0	0	0	0	0	0	0	0	0	0	0	0	0	0	0	0	0	0	0	0	0	0	0	0	0	0	0	0	0	0	0	0	0	0	0
ko00471	Metabolism	Metabolism of other amino acids	3754	3136	4912	6983	10993	6457	10415.7	4205	6235	8696.75	1911	20221.2	8140	4946.33	7791	17644	11106	6447	0	5031	4880.33	3006.83	2565	1827.67	1380.58	5357.22	4993.09	3563.33	6534.77	909.333	7733.5	9517.5	3986.75	2319.67	5849	1526.83	14084	7089	12058	15946	8485	12921	1435	7369	20653	9928.5	9930
ko00472	Metabolism	Metabolism of other amino acids	0	0	0	0	0	0	0	0	0	0	0	0	0	2	0	0	0	0	0	0	165	180	0	108	0	71	0.42	0	65	2	10	0	26.5	67	40	0	2	0	0	0	0	0	0	0	0	0	0
ko00473	Metabolism	Metabolism of other amino acids	2502.67	2090.67	3274.67	4655.33	7328.67	4304.67	6945	2803.33	4155.66	5798.72	1274	13499.2	5429	3298.67	5194	11762.7	7404	4300	0	4988.33	3699.5	2138.25	2489.33	1741.67	943.75	3712	4840.23	3495.67	5976.4	744.667	5297.67	9225.33	2808.72	1619	4042	1215.5	9391.33	4726	8046	10632	5656.67	8614	956.667	4925.33	13768.7	6660.67	6672.67
ko00480	Metabolism	Metabolism of other amino acids	222.842	0	1184.05	389.632	3532.26	340.684	557.58	2213.95	333.455	460.074	0	1095.26	432.474	261.316	419.895	0	0	342.789	0	3212.63	4577.05	397.053	1679.11	1487.32	1042.36	3971.51	3088.11	2123.74	3982.53	363.316	1938.53	5612.89	867.048	247.053	4798.16	1251.95	742.842	5426.79	647.947	842.421	0	0	0	422.474	0	615.763	615.368
ko00281	Metabolism	Metabolism of terpenoids and polyketides	48	0	735.5	42	5612	0	16.4588	2810	0	2.4837	0	28.9588	4.375	0	18.25	0	0	3.75	0	3343.38	6077.88	174.5	1823.25	1428.96	1793.78	4412.03	3208.62	2079.88	4524.57	407.25	2675.38	5607.75	1547.3	115.125	8125.38	1842.88	0	9602	19.25	1.25	0	0	0	47.75	0	116.938	98.75
ko00523	Metabolism	Metabolism of terpenoids and polyketides	0	0	0	0	0	0	0	0	0	0	0	0	0	0	0	0	0	0	0	0	0	0	0	0	0	0	0	0	0	0	0	0	0	0	0	0	0	0	0	0	0	0	0	0	0	0	0
ko00900	Metabolism	Metabolism of terpenoids and polyketides	2508	2090.67	3299.56	4660	7952.22	4304	6945.35	3061.33	4156.68	5797.86	1274	13474.9	5425.89	3297.89	5196	11762.7	7404	4297.33	0	2851.56	3803.25	2001.93	1490.44	1086.02	1068.47	3864.17	2866.94	2014.33	3993.69	512.167	5385.31	5407.86	2880.25	1553.89	4756.44	1118.53	9389.22	5792.89	8040.5	10630	5656.67	8614	956.667	4911.11	13768.7	6608.86	6602
ko00903	Metabolism	Metabolism of terpenoids and polyketides	0	0	0	0	0	0	0	0	0	0	0	0	0	0	0	0	0	0	0	0	0	0	0	0	0	0	0	0	0	0	0	0	1310.15	0	0	0	0	0	0	0	0	0	0	0	0	0	0
ko00906	Metabolism	Metabolism of terpenoids and polyketides	0	0	0	0	0	0	0	0	1.1765	0.1576	0	0	0	0.1176	0.0588	0	0	0	0	0	35.4412	6.0147	0	0	21.0441	20.1	0.2941	4.2353	18	27.1765	0.8529	0	103.705	4.4118	0.1176	8.0588	0	0	0	0	0	0	0	0	0	0	0
ko00908	Metabolism	Metabolism of terpenoids and polyketides	938.5	784	1228	1745.75	2748.25	1614.25	2603.92	1051.25	1558.33	2174.19	477.75	5055.29	2035	1236.75	1948	4411	2776.5	1611.75	0	1257.75	1277.62	755.25	641.25	456.918	348.062	1342.06	1248.61	891.5	1640.78	227.5	1935.88	2379.38	999.062	585.75	1468.25	388.125	3521	1772.25	3014.5	3986.5	2121.25	3230.25	358.75	1842.25	5163.25	2482.12	2482.5
ko00909	Metabolism	Metabolism of terpenoids and polyketides	0	0	0	0	0	0	0	0	0	0.067	0	0	0	0	0	0	0	0	0	0	0	0	0	0	0	0	0	0	0	0	0	0	0	0	0	0	0	0	0	0	0	0	0	0	0	0	0
ko01051	Metabolism	Metabolism of terpenoids and polyketides	11214	9408	13489	20907	27367	19375	31223.7	9317	18689.3	26083.4	5733	60525.2	24406	14837	23357	52932	33318	19329	0	5263	7237.5	8860.5	2657	2293.67	2064.75	10139.1	5537.52	4012	8541.6	1487	19933.5	11061.5	11129.2	6775	8813	1875.5	42248	11665	36152	47822	25455	38763	4305	22007	61959	29490.5	29458
ko01053	Metabolism	Metabolism of terpenoids and polyketides	0	0	319.688	0	0	0	0	305	0.3331	0	0	0	0	0	0	0	0	0	0	303.25	399.531	21.4688	0	358.584	0	737.389	283.605	214.688	306.694	0	0	0	121.396	13.0625	52.3125	0	0.5	0	0.6875	0.25	0	0	0	0	0	0	0
ko01055	Metabolism	Metabolism of terpenoids and polyketides	3754	3136	4912	6983	10993	6457	10412	4205	6233.33	8693.67	1911	20165.5	8133	4947	7792	17644	11106	6441	0	230	5200.5	2999	227	1379	1371.75	5214.72	468.26	251	2017.6	545	7357.5	875	3947.58	2292	5548	1071.5	14084	7089	12058	15946	8485	12921	1435	7331	20653	9799	9772
ko01056	Metabolism	Metabolism of terpenoids and polyketides	0	0	0	0	0	0	0	0	0	0	0	0	0	0	0	0	0	0	0	0	0	0	0	0	0	0	0	0	0	0	0	0	0	0	0	0	0	0	0	0	0	0	0	0	0	0	0
ko01057	Metabolism	Metabolism of terpenoids and polyketides	0	0	0	0	0	0	0	0	0	0	0	0	0	0	0	0	0	0	0	0	0	0	0	0	0	0	0	0	0	0	0	0	0	0	0	0	0	0	0	0	0	0	0	0	0	0	0
ko05016	Human Diseases	Neurodegenerative disease	1.9459	0	22.9054	1.7027	227.513	0	0.6982	107.324	0.545	0	0	0	0	0	0.7973	0	0	0	0	0	0	0	141.054	0	0	0	0	180.919	0	0	0	0	0	10.6351	0	0	0	389.27	0	0	0	0	0	3.027	0	0	0
ko00230	Metabolism	Nucleotide metabolism	1360.92	1133.18	1976.16	2527.15	4491.02	2333.1	3765.37	1906.33	2252.75	3142.76	690.529	7320.85	2943.64	1787.74	2816.94	6375.56	4013.09	2331.55	0	3419.72	2644.14	1146.07	1726.55	1090.53	674.979	2714.44	3324.72	2378.61	4065.23	479.244	3153.09	6290.06	1600.66	886.622	2979.79	878.857	5089.78	3449.15	4359.77	5762.42	3066.01	4668.93	518.529	2677.42	7462.85	3631.87	3639.8
ko00240	Metabolism	Nucleotide metabolism	1953.04	1630.72	2667.84	3632	5828.6	3357.21	5416.66	2337.15	3241.3	4522.33	993.72	10522.1	4234.11	2572.44	4051.75	9174.88	5775.12	3353.56	0	3515.51	2950.81	1596.65	1777.47	1248.96	760.043	3134.9	3450.51	2477.6	4337.15	556.88	4148.43	6566.13	2128.48	1236.15	3284.91	940.893	7324.08	3878.32	6271.19	8291.68	4412.2	6718.92	746.2	3839.45	10739.6	5186.69	5192.45
ko03030	Genetic Information Processing	Replication and repair	2167.62	1809.23	2921.15	4030.27	6557.96	3725.19	6009.51	2590.35	3596.15	5017.2	1102.5	11675.2	4698.04	2854.12	4495.54	10179.2	6407.31	3721.04	0	4203.85	3316.69	1765.49	2123.19	1226.21	882.99	3446.27	4116.21	2955.96	5125.08	659.577	4665.48	7825.1	2342.15	1373.65	3779.35	1098.29	8126.08	4459.12	6957.81	9199.31	4895.19	7454.42	827.885	4262.5	11915.2	5762.67	5770.77
ko03410	Genetic Information Processing	Replication and repair	1791.05	1493.33	2355.05	3328.24	5635.62	3074.19	4961.16	2168.24	2969.19	4141.58	910	9630.59	3876.52	2355.52	3711.48	8401.9	5288.57	3070.29	0	2638.19	2823.86	1469.81	1358.62	961.494	751.512	2795.97	2621.85	1862.43	3471.96	416.333	3885.76	4958.26	2165.43	1137.57	3393.1	867.571	6706.76	4061.57	5744	7592.76	4040.48	6152.86	683.333	3512.57	9834.76	4736.38	4735.33
ko03420	Genetic Information Processing	Replication and repair	1095.92	914.667	1437.33	2037.58	3323.21	1883.62	3038.7	1274.83	1818.68	2536.91	557.375	5901.22	2374.46	1442.88	2272.88	5146.17	3239.25	1880.62	0	1672.17	1633.6	908.74	853.083	560.196	457.365	1670.13	1654.3	1184.88	2163.94	300.125	2329.04	3140.27	1309.15	702.792	1899.58	513.812	4107.83	2267.67	3517.83	4651	2474.79	3768.62	418.542	2151.38	6023.79	2901.58	2902.83
ko03430	Genetic Information Processing	Replication and repair	2614.61	2181.57	3654.04	4860.48	8013.3	4492.17	7246.41	3288.83	4336.68	6050	1329.39	14082.6	5665.65	3441.74	5421.13	12274.1	7725.91	4487.48	0	5599.87	4276	2156.1	2824.48	1658.36	1087.67	4530.03	5469.97	3929.3	6728.51	821.478	5718.37	10391.2	2843.33	1674.17	4754.87	1416.89	9798.35	5557.7	8390.09	11093.2	5902.61	8988.52	998.261	5144.35	14367.3	6962.89	6976.17
ko03440	Genetic Information Processing	Replication and repair	2505.87	2090.67	3494.2	4658.13	7702.8	4304.67	6944.97	3153.33	4155.39	5798.08	1274	13495.2	5429.23	3298.27	5195.2	11762.7	7404	4300.2	0	5134.67	4113.18	2044.32	2591.4	1529.6	1061.42	4312.33	5016.42	3595.77	6210.91	778.433	5469.38	9527.2	2733.95	1587.6	4573.73	1336.57	9390	5366.13	8040.5	10630.5	5656.67	8614	956.667	4928.2	13768.7	6667.53	6677.4
ko03450	Genetic Information Processing	Replication and repair	0	0	0	0	0	0	0	0	1	0.134	0	0	0	0	0.2	0	0	0	0	0	98	45.3	0	0	5.05	48.3	1.9	3.2	29.8	0	9	0	131.4	33.6	20.4	12.4	0	0	0	0	0	0	0	0	0	0	0
ko02020	Environmental Information Processing	Signal transduction	342.683	272.696	947.739	621.435	2855.63	561.453	911.423	1576.02	543.434	756.962	166.174	1770.36	709.435	430.994	683.677	1534.26	965.739	561.988	0	1633.83	2786.03	350.986	882.888	882.572	678.191	2571.62	1603.89	1074.4	2173.36	164.149	1587.85	2883.4	650.842	254.422	3292.88	764.149	1225.58	3866.8	1057.13	1388.43	737.826	1123.57	124.783	657.64	1795.91	904.596	900.137
ko04020	Environmental Information Processing	Signal transduction	0	0	0	0	0	0	0	0	0	0	0	0.0224	0	0	0	0	0	0	0	0	0	0.2388	0	0	0	0	0	0	0	0.0299	0	0	0	0	0	0.0672	0	0	0	0	0	0	0	0	0	0	0
ko04310	Environmental Information Processing	Signal transduction	0	0	0	0	0	0	0	0	0	0	0	0	0	0	0	0	0	0	0	0	0	0	0	0	0	0	0	0	0	0.0408	0	0	0	0	0	0	0	0	0	0	0	0	0	0	0	0	0
ko04512	Environmental Information Processing	Signaling molecules and interaction	0	0	0	0	0	0	0	0	0	0	0	0	0	0	0	0	0	0	0	0	0	0	0	0	0	0	0	0	0	0	0	0	0	0	0	0	0	0	0	0	0	0	0	0	0	0	0
ko04514	Environmental Information Processing	Signaling molecules and interaction	0	0	0	0	0	0	0	0	0	0	0	0	0	0	0	0	0	0	0	0	0	0	0	0	0	0	0	0	0	0	0	0	0	0	0	0	0	0	0	0	0	0	0	0	0	0	0
ko03020	Genetic Information Processing	Transcription	1755.87	1463.47	2310.93	3262.23	5597.73	3012.73	4861.12	2155.83	2909.47	4057.99	891.8	9427.34	3797.97	2308.6	3637.43	8233.87	5182.8	3008	0	1883.3	2768.55	1405.71	993.367	749.056	788.383	2719.09	1909.57	1333.97	2723.53	399.267	3776.45	3594.22	1942.02	1100.37	3362.23	795.05	6572.33	4108.37	5628.9	7440.4	3959.67	6029.8	669.667	3437.07	9638.07	4622.75	4617.13
ko03040	Genetic Information Processing	Transcription	0	0	0	0	0	0	0	0	0	0	0	0	0	0	0	0	0	0	0	0	0	0	0	0	0	0.0833	0	0	0	0	0	0	0	0	0	0	0	0	0	0	0	0	0	0	0	0	0
ko00970	Genetic Information Processing	Translation	2933.56	2450	3809.03	5456.12	8675.97	5044.28	8137.61	3290.94	4869.79	6794.58	1492.97	15796.7	6359.16	3864.91	6087.03	13784.4	8676.56	5036.53	0	3791.97	3973.2	2372.81	1936.5	1521.89	1082.16	4171.41	3765.98	2684.09	4992.91	659.531	6073.44	7168.78	3136.29	1832.03	4700.03	1211.56	11003.2	5688.31	9422.03	12457.7	6628.91	10094.5	1121.09	5756.22	16135.2	7753.44	7752.62
ko03008	Genetic Information Processing	Translation	92.7317	76.4878	175.171	171.341	405	157.488	254.52	206.805	152.032	212.207	46.6098	495.606	198.878	120.707	190.463	430.341	270.878	157.537	0	363.707	333.634	78.0793	185.439	119.545	76.4695	325.961	352.108	249.463	427.895	42.3902	268.341	658.707	123.626	61.439	357.585	102.037	343.561	407.098	294.634	389.024	206.951	315.146	35	182.171	503.732	249.244	249.902
ko03010	Genetic Information Processing	Translation	2711.89	2264.89	3607.5	5043.86	8017.33	4663.44	7523.01	3123.42	4502	6281.22	1380.17	14607	5879.08	3572.89	5627.11	12742.9	8021	4656.33	0	3772.15	3818.64	2189.33	1922.47	1380.38	1035.34	4060.38	3738.31	2668.75	4894.05	674.458	5638.4	7116.68	2931.61	1696.26	4368.03	1160.9	10171.9	5253.19	8708.86	11516.9	6128.06	9331.83	1036.39	5323.44	14916.1	7174.74	7176.28
ko03013	Genetic Information Processing	Translation	57.2424	47.5152	91.6212	106.121	209.076	97.7727	157.879	96.0909	94.3786	131.749	28.9545	306.803	123.439	74.9545	118.197	267.333	168.273	97.7727	0	151.47	142.091	46.3598	77.0303	49.1667	38.5909	142.396	147.231	104.621	183.606	26.3182	141.576	276.689	58.3926	35.9545	153.364	44.1212	213.454	180.151	182.864	241.636	128.561	195.773	21.7424	112.409	312.924	152.667	152.849
ko04142	Cellular Processes	Transport and catabolism	0	0	0	0	0	0	0	0	0	0	0	0	0	0	0	0	0	0	0	0	0	0	0	0	0	0	0	0	109.234	17.72	0	0	0	0	0	0	0	0	0	0	0	0	0	0	0	0	0
ko04144	Cellular Processes	Transport and catabolism	0	0	0	0	0	0	0	0	0.0048	0	0	0	0	0	0	0	0	0	0	0	0	0	0	0	0	0.4348	0	0	0	0	0	0	0	0	0	0	0	0	0	0	0	0	0	0	0	0	0
ko04146	Cellular Processes	Transport and catabolism	0	0	0	0	0	0	0	0	0	497.677	0	1164.06	466.143	282.857	0	0	0	369.257	0	1011.06	1173.86	207.5	0	410.572	338.65	981.023	977.391	0	1252.65	180.371	780.814	1802.09	424.688	0	1305.6	354.657	805.143	0	693.429	912	0	0	0	0	0	589.957	590.457
ko00361	Metabolism	Xenobiotics biodegradation and metabolism	377.8	313.6	400.1	700.4	1379.9	645.3	1042	439	624.366	869.702	191.1	2019.65	814	494.7	780	1764.4	1110.6	644.7	0	540	751.05	325.075	274.6	99.4	185.75	472.66	518.442	356.6	740.25	60.1	895.8	961.9	623.858	248.5	978.6	227.95	1408.2	1189	1209.1	1594	848.5	1292.1	143.5	738.1	2065.3	994.2	992.2
ko00362	Metabolism	Xenobiotics biodegradation and metabolism	312.789	247.579	545.184	565.658	2787.76	509.553	827.57	1203.39	494.288	686.819	150.868	1599.69	643.368	390.395	621.289	1392.95	876.789	509.605	0	1044.97	2309.57	294.336	572.447	337.465	682.217	1698.58	999.393	634.474	1538.23	135.921	1479.04	1731.51	766.604	220.132	3197.58	677.039	1111.95	3844.55	959.763	1258.84	669.868	1020.08	113.29	593.974	1630.5	809.658	800.368
ko00363	Metabolism	Xenobiotics biodegradation and metabolism	0	0	0	0	0	0	0	0	0	0	0	3360.95	0	0	0	0	0	0	0	0	0	0	0	0	0	0	0	0	0	14.5	0	0	1113.19	0	0	0	0	0	0	0	0	0	0	0	0	0	0
ko00364	Metabolism	Xenobiotics biodegradation and metabolism	0	0	0	0	0	0	0	0	0	0	0	0	0	0	0	0	0	0	0	743	1995.81	48.4062	0	0	0	1190.38	0	0	1156.38	0	0	0	0	31.75	0	0	0	0	0	0	0	0	0	0	0	0	0
ko00621	Metabolism	Xenobiotics biodegradation and metabolism	0	0	0	0	0	0	0	0	0	0	0	0	0	0	0	0	0	0	0	700.429	530.714	41.7143	0	223.143	0	688.824	0	0	694.286	0	0	0	0	25.2857	100.857	0	0	0	1.5714	0	0	0	0	0	0	0	0
ko00622	Metabolism	Xenobiotics biodegradation and metabolism	0	0	0	0	0	0	0	0	0	0	0	0	0	0	0	0	0	0	0	0	0	0	0	0	0	0	0	0	0	0	0	0	0	0	0	0	0	0	0	0	0	0	0	0	0	0	0
ko00623	Metabolism	Xenobiotics biodegradation and metabolism	0	0	0	0	0	0	0	0	0	0	0	0	0	0	0	0	0	0	0	0	2244.29	0	0	0	0	0	0	0	0	0	0	0	0	0	0	0	0	0	0	0	0	0	0	0	0	0	0
ko00624	Metabolism	Xenobiotics biodegradation and metabolism	0	0	0	0	0	0	0	0	0	0	0	0	0	0	0	0	0	0	0	0	0	0	0	0	0	0	0	0	0	0	0	0	119.353	0	0	0	0	0	0	0	0	0	0	0	0	0	0
ko00625	Metabolism	Xenobiotics biodegradation and metabolism	0	0	0	0	0	0	0	0	0	0	0	0	0	0	0	0	0	0	0	0	0	762.827	0	0	0	0	0	0	0	0	0	0	0	0	0	0	0	0	0	0	0	0	0	0	0	0	0
ko00627	Metabolism	Xenobiotics biodegradation and metabolism	132.333	0	265.533	239.067	1208.23	0	349.956	553.533	209.043	290.373	0	0	0	164.967	262.433	0	0	0	0	406.133	1157.82	144.675	217.733	317.089	283.375	832.074	373.779	0	620.607	0	637.667	636.233	564.722	101.333	1402.13	295.25	0	1676.6	406.333	0	0	0	0	250.5	0	340.517	0
ko00633	Metabolism	Xenobiotics biodegradation and metabolism	0	0	186	0	0	0	0	177.454	0	0.2809	0	11.0909	1.9091	0.1818	0	0	0	1.6364	0	1314	394.318	37.4545	637.636	488.636	18.75	505.046	1236.7	906.273	1307.88	117.364	110.727	2356.77	213.341	27.7273	132.182	160	0.3636	0	2	0.5455	0	0	0	10.3636	0	34.9091	43.0909
ko00643	Metabolism	Xenobiotics biodegradation and metabolism	0	0	0	0	0	0	0	0	0	0	0	0	0	0	0	0	0	0	0	0	2129.67	63.75	0	0	706.417	1254.28	0	0	652.333	0	0	0	676.898	0	0	0	0	0	0	0	0	0	0	0	0	0	0
ko00791	Metabolism	Xenobiotics biodegradation and metabolism	0	0	0	0	0	0	0	0	0	0	0	0	0	0	0	0	0	0	0	0	0	0	0	0	0	0	0	0	0	0	0	0	364.75	0	0	0	0	0	0	0	0	0	0	0	0	0	0
ko00930	Metabolism	Xenobiotics biodegradation and metabolism	24	0	404.286	21	2806	0	8.5243	1439.86	3.5714	0	0	14.81	0	0	9.1429	0	0	0	0	1536.71	2948	117.214	849	557.239	824.393	2315.57	1482.43	957.429	2148.51	133.714	1323.86	2572.29	988.356	76	4035.29	893.714	0	4801	9.4286	0	0	0	0	22.8571	0	54.3571	0
ko00980	Metabolism	Xenobiotics biodegradation and metabolism	0	0	0	0	0	0	0	0	0	0	0	0	0	0	0	0	0	0	0	0	0	0	0	0	0	0	0	0	0	0	0	0	0	0	0	0	0	0	0	0	0	0	0	0	0	0	0
ko00983	Metabolism	Xenobiotics biodegradation and metabolism	2043.27	0	2844.91	3805.09	5486	0	5681.15	2260	0	0	0	11041.5	4441.91	0	4248	0	0	3518.18	0	4028.18	2616.41	1673.36	2003.82	1473.97	675.409	3090.79	3927.24	2858.64	4733.36	679.182	4109.86	7528.86	2212.21	1297.09	2609.09	866.909	0	2993.82	6576.09	0	0	0	0	4027.64	0	5445.14	5457.27
[truncated: 25 more columns]

## Sheet: t-Test
	t.test (caeca vs hindgut)
Amino_acid_metabolism	3.63e-07
Biosynthesis_of_other_secondary_metabolites	0.5452
Cancer:_overview	0.3244
Carbohydrate_metabolism	0.06751
Cardiovascular_disease	0.1414
Cell_growth_and_death	2.2e-16
Cell_motility	6.782e-06
Cellular_community_-_prokaryotes	4.612e-08
Digestive_system	0.01009
Endocrine_system	1.122e-06
Energy_metabolism	3.593e-09
Environmental_adaptation	4.803e-15
Folding	0.2444
Glycan_biosynthesis_and_metabolism	0.001049
Immune_disease	0.04323
Infectious_disease:_bacterial	0.1093
Infectious_disease:_parasitic	6.45e-06
Lipid_metabolism	4.23e-07
Membrane_transport	0.02607
Metabolism_of_cofactors_and_vitamins	3.193e-06
Metabolism_of_other_amino_acids	0.000148
Metabolism_of_terpenoids_and_polyketides	8.863e-16
Neurodegenerative_disease	0.397
Nucleotide_metabolism	9.715e-13
Replication_and_repair	1.805e-14
Signal_transduction	6.159e-08
Signaling_molecules_and_interaction	0.1763
Transcription	2.2e-16
Translation	2.2e-16
Transport_and_catabolism	9.992e-10
Xenobiotics_biodegradation_and_metabolism	1.602e-13
